# Supplementary material for: Asymmetric attrition and secondary chromosome destabilization after double-strand breaks in human embryonic development
Source: Nat Commun. 2026 Jun 3;17:7140. doi: 10.1038/s41467-026-73891-7 (PMC13396663; doi:10.1038/s41467-026-73891-7)
Supplement: Supplementary file 9 — Supplementary Data 1 [file 41467_2026_73891_MOESM9_ESM.xlsx]

## Sheet: Table S1
gRNA name	gRNA Chromosome position (hg19)	gRNA Chromosome position (hg38)	T2T	gRNA chromosome arm	gRNA sequence
Chr16 p arm* (q arm on T2T)	chr16:34360916	Chr16: 35126545	chr16:39002348-39002370	Chr16q11.2 (T2T)	5'GACCGATGTATTCCACCTACAGG
Chr16 centromere (with frequent SNP bp mismatch)	na	Chr16: 36221387	chr16:37896994	Chr16 centromere	5'ATATTTGTATGTTAGAATCTGGG
Chr 16q arm	chr16:46489334	Chr16: 46455422	chr16:52252211	Chr16q11.2	5'AAGAATGGTACACTCGAGGGAGG
Chr16 p arm (pProx16)	chr16:33721043	Chr16: 33918576 **	chr16:35490958-35490980	Chr16p11.2	5'GGCGT(T/g)CAAGGACTTATTCAAGG (rs2659747)
Chr16 pericentromeric secondary target of 16p	chr16:32003016	chr16:31991695		Chr16p11.2	5’-GGCGT(T/g)gCAAGGACTTATTCAAGG (rs1466000381)
Chr16 pericentromeric secondary target of 16p	chr16:32946546	chr16:32935225		Chr16p11.2	5’-GGCGT(T/g)gCAAGGACTTATTCAAGG (rs997949284)
Chr X p arm	chrX:58116213	ChrX: 58089779		ChrXp11.1	5'TGCAATACCTATATTCCCACAGG
Chr Xq	chrX:63119064	ChrX: 63899184		ChrXq11.2	5'AACTAGTTTACGGTCGAAGGCGG
Chr 17q12 secondary target of 16p	chr17:36643611	chr17:38487370		Chr17q12	5’-GGCGT(T/g)CAAGGACTTATTCAAGG
chr16 new (arm)	chr16:74310373	chr16: 74276474		16q23.1	TGTGTATCTCTTCTGTACTG
OT1 site of chr16new mid arm	chr10:72718434	chr10: 70958677		Chr10q22.1	ATTGTATCT-TTCTGTACTG
OT2 site of chr16new mid arm	chr18:69138355	chr18: 71471119		Chr18q22.3	GATGTATTTCTTCTGTACTG
