# Supplementary material for: Asymmetric attrition and secondary chromosome destabilization after double-strand breaks in human embryonic development
Source: Nat Commun. 2026 Jun 3;17:7140. doi: 10.1038/s41467-026-73891-7 (PMC13396663; doi:10.1038/s41467-026-73891-7)
Supplement: Supplementary file 10 — Supplementary Data 2 [file 41467_2026_73891_MOESM10_ESM.xlsx]

## Sheet: Table S2
Sample name	Embryo group	Embryo #	tube label	tissue type (at collection)	Biopsy day	embryo grade	Cas9 induced chromosomal change	gRNA 1 (hg38)	indel site1	gRNA 2 (hg38)	indel site 2	gRNA 3	indel site 3	Karotype	chromosome 1	chromosome 2	chromosome 3	chromosome 4	chromosome 5	chromosome 6	chromosome 7	chromosome 8	chromosome 9	chromosome 10	chromosome 11	chromosome 12	chromosome 13	chromosome 14	chromosome 15	chromosome 16	chromosome 17	chromosome 18	chromosome 19	chromosome 20	chromosome 21	chromosome 22	chromosome X_1	chromosome X_2/Y
A1-1_16p35Xp	A	A1	29	blastomere	3	2-cell embryo day3	monosomy 16	Chr16p:31991695,32935225,33918576	challenging to interpret bc linked heterozygosity frame shift	Chr Xp: 58089785	no specific PCR product	chr17:38487370	Plus 1/-2bp	monosomy 16; del 17q; XX	normal	normal	normal	normal	normal	normal	normal	normal	normal	normal	normal	normal	normal	normal	normal	monosomy 16	del 17q12 chr17:36.6Mb	normal	normal	normal	normal	normal	normal	normal X
A1-1_PB		A1		polar body	1	2PN		na	na	na	na	na	na	normal
B1-1_16p35Xp	B	B1	33	blastomere	2	3-cell day 2 embryo	del chr16; fragmental loss 16, X	Chr16p:31991695,32935225,33918576	no specific PCR product	Chr Xp: 58089785	no specific PCR product	chr17:38487370	-1bp	monosomy 8, del chr16; fragmental loss 16, X fragments, Y	normal	normal	normal	normal	normal	normal	normal	monosomy 8	normal	normal	normal	normal	normal	normal	normal	nullisomy 16; chromosome fragment @chr16:51Mb 16q12.1,and chr16:60.5Mb 16q21	normal	normal	normal	normal	normal	normal	nullisomy X; fragmentation	normal Y
B1-2_16p35Xp	B	B1	34	blastomere	2	3-cell day 2 embryo	nullisomy X	Chr16p:31991695,32935225,33918576	wt/-1bp	Chr Xp: 58089785	no specific PCR product	chr17:38487370	WT	trisomy 8, monosomy 15, deletion X, Y	normal	normal	normal	normal	normal	normal	normal	trisomy 8	normal	normal	normal	normal	normal	normal	monosomy 15	normal	normal	normal	normal	normal	normal	normal	nullisomy X	normal Y
B1-3_16p35Xp	B	B1	35	blastomere	2	3-cell day 2 embryo	del 16q, del 16q, X fragment	Chr16p:31991695,32935225,33918576	plus 1/-12bp mmej	Chr Xp: 58089785	no specific PCR product	chr17:38487370	-12bp mmej	monosomy 8, del 16q, del 16q, nullisomy 16p11.2; dup16p; trisomy 22, X fragment, Y	normal	normal	normal	normal	normal	normal	normal	monosomy 8	normal	normal	normal	normal	normal	normal	normal	del 16q; del 16q (nullisomy 16q; homozygosity 16p, dup 16p, break at 33.9Mb)	normal	normal	normal	normal	normal	trisomy	X- fragmentation	normal Y
B2-1_16p35Xp	B	B2	36	blastomere	2	4-cell day 2 embryo	del16p11.2	Chr16p:31991695,32935225,33918576	no specific PCR product	Chr Xp: 58089785	** minus 2bp (no linked heterozygosity)	chr17:38487370	-1bp	(trisomy 16, del16p11.2), del 17p; dup17q, XX	normal	normal	normal	normal	normal	normal	normal	normal	normal	normal	normal	normal	normal	normal	normal	nullisomy 16p11.2 (3x), homozygosity 16p	17p nullisomy @ 17q12, chr17:36.7Mb, duplication homozygosity 17q	normal	normal	normal	normal	normal	normal	normal X
B2-2_16p35Xp	B	B2	37	blastomere	2	4-cell day 2 embryo	del 16q, del 17q	Chr16p:31991695,32935225,33918576	-1bp/unclear sequence	Chr Xp: 58089785	** size-neutral del & ins (no linked heterozygosity)	chr17:38487370	minus 12bp mmej / minus 1bp	del 16q, del 17q, XX	normal	normal	normal	normal	normal	normal	normal	normal	normal	normal	normal	normal	normal	normal	normal	-16q	17q loss @35.5Mb 17q12	normal	normal	normal	normal	normal	normal	normal X
B2-3_16p35Xp	B	B2	38	blastomere	2	4-cell day 2 embryo	del 16q, del 17q	Chr16p:31991695,32935225,33918576	-1bp	Chr Xp: 58089785	** minus 2bp (no linked heterozygosity)	chr17:38487370	-1bp	del 16p, del 17q, XX	normal	normal	normal	normal	normal	normal	normal	normal	normal	normal	normal	normal	normal	normal	normal	-16p (2x)	17q loss @35.5Mb 17q12	normal	fragmentation	normal	normal	normal	normal	normal X
B2-4_16p35Xp	B	B2	39	blastomere	2	4-cell day 2 embryo	deletion whole 16, del 17q	Chr16p:31991695,32935225,33918576	-1bp	Chr Xp: 58089785	** size-neutral del & ins (no linked heterozygosity)	chr17:38487370	-3bp mmej /-12bp mmej	deletion whole 16, del 17q, XX	normal	normal	normal	normal	normal	normal	normal	normal	normal	normal	normal	normal	normal	normal	normal	normal (-16 spontaneous trisomy)	17q loss @35.5Mb 17q12	normal	normal	normal	normal	normal	normal	normal X
27_B2_PB		B2		second polar body	1	2PN	nullisomy 16	na	na	na	na	na	na	nullisomy 16, gain of 13 (spontaneous meiotic correction)
28_B2_PB		B2		first polar body	1	2PN		na	na	na	na	na	na	meiotic loss of chr13
C1-1_16qXq	C	C1	41	blastomere	2	4-cell day 2 embryo		Chr16q: 46455422	no specific PCR product	ChrXq:63899184	+1bp	na	na	dup 1q, XY	dup1q @149.2Mb, 1q21.2; internal LOH of 25Mb @185-210Mb, mitotic crossover	normal	normal	normal	normal	normal	normal	normal	normal	normal	normal	normal	normal	normal	normal	normal	normal	normal	normal	normal	normal	normal	normal	normal Y
C1-2_16qXq	C	C1	42	blastomere	2	4-cell day 2 embryo	del 16q, del 16q	Chr16q: 46455422	no specific PCR product	ChrXq:63899184	no specific PCR product	na	na	del 16q, del 16q, XY	normal	normal	normal	normal	normal	normal	normal	normal	normal	normal	normal	normal	normal	normal	normal	del 16q; del 16q	normal	normal	normal	normal	normal	normal	normal	normal Y
C1-3_16qXq	C	C1	43	blastomere	2	4-cell day 2 embryo	X fragmentation; dup16q	Chr16q: 46455422	no specific PCR product	ChrXq:63899184	no specific PCR product	na	na	X fragmentation,Y; dup16q	normal	normal	normal	normal	normal	normal	normal	normal	normal	normal	normal	normal	normal	normal	normal	normal; dup 16q	normal	normal	normal	normal	normal	normal	fragmentation	normal Y
C1-4_16qXq	C	C1	44	blastomere	2	4-cell day 2 embryo	del 16q, del 16q	Chr16q: 46455422	no specific PCR product	ChrXq:63899184	+1bp	na	na	del 16q, del 16q, XY	normal	normal	normal	normal	normal	normal	normal	normal	normal	normal	normal	normal	normal	normal	normal	del 16q; del 16q	normal	normal	normal	normal	normal	normal	normal	normal Y
C1_PB_02		C1		second polar body	1	2PN		na	na	na	na	na	na	del1q
C1_PB_01		C1		first polar body	1	2PN			na	na	na	na	na	normal
C2-1_16qXq	C	C2	45	blastomere	2	4-cell day 2 embryo		Chr16q: 46455422	** plus 1bp (no linked heterozygosity)	ChrXq:63899184	** minus 1bp (no linked heterozygosity)	na	na	monosomy 10, 12, XX	normal	normal	normal	normal	normal	normal	normal	8q gain @95.3Mb 8q22.1	normal	monosomy 10	normal	monosomy 12	normal	normal	normal	normal	normal	normal	normal	normal	normal	normal	normal	normal X
C2-2_16qXq	C	C2	46	blastomere	2	4-cell day 2 embryo		Chr16q: 46455422	** minus1bp (no linked heterozygosity)	ChrXq:63899184	-1bp/-11bp mmej	na	na	XX	normal	normal	normal	normal	normal	normal	normal	8qloss @95Mb 8q22.1	normal	normal	normal	normal	normal	normal	normal	normal	normal	normal	normal	normal	normal	normal	normal	normal X
C2-4_16qXq	C	C2	48	blastomere	2	4-cell day 2 embryo		Chr16q: 46455422	** plus 1bp (no linked heterozygosity)	ChrXq:63899184	** minus 1bp (no linked heterozygosity)	na	na	monosomy 10, 12, XX	normal	normal	normal	normal	normal	normal	normal	normal	normal	monosomy 10	normal	monosomy 12	normal	normal	normal	normal	normal	normal	normal	normal	normal	normal	normal	normal X
C2_PB_01		C2		second polar body	1	2PN		na	na	na	na	na	na	normal
C2_PB_02		C2		first polar body	1	2PN		na	na	na	na	na	na	normal
C3-1_16qXq	C	C3	49	blastomere	3	2-cell embryo day3		Chr16q: 46455422	** minus1bp (no linked heterozygosity)	ChrXq:63899184	+1bp/-1bp	na	na	XX	normal	normal	normal	normal	normal	normal	normal	normal	normal	normal	normal	normal	normal	normal	normal	normal	normal	normal	normal	normal	normal	normal	normal	normal X
C3-2_16qXq	C	C3	50	blastomere	3	2-cell embryo day3		Chr16q: 46455422	** minus1bp (no linked heterozygosity)	ChrXq:63899184	-1bp/+1bp	na	na	monosomy 14, XX	normal	normal	normal	normal	normal	normal	normal	normal	normal	normal	normal	normal	normal	monosomy	normal	normal	normal	normal	normal	normal	normal	normal	normal	normal X
C3_PB		C3		polar body	1	2PN		na	na	na	na	na	na	normal
C4-1_16qXq	C	C4	52	blastomere	3	5-cell embryo day3	del 16q, del 16q	Chr16q: 46455422	no specific PCR product	ChrXq:63899184	** plus 1bp (no linked heterozygosity)	na	na	trisomy 3, del 16q, del 16q, XX	normal	normal	trisomy 3	normal	normal	6q gain @70Mb, 6q12	normal	normal	normal	normal	normal	normal	normal	normal	normal	del 16q; del 16q	normal	normal	normal	normal	normal	normal	normal	normal X
C4-2_16qXq	C	C4	53	blastomere	3	5-cell embryo day3	del 16q, del16q	Chr16q: 46455422	no specific PCR product	ChrXq:63899184	** plus 1bp (no linked heterozygosity)	na	na	trisomy 3, monosomy 6, del 16q, del 16q, XX	normal	normal	trisomy 3	normal	normal	monosomy	normal	normal	normal	normal	normal	normal	normal	normal	normal	del 16q; del 16q	normal	normal	normal	normal	normal	normal	normal	normal X
C4-3_16qXq	C	C4	54	blastomere	3	5-cell embryo day3	del 16q	Chr16q: 46455422	no specific PCR product	ChrXq:63899184	** plus 1bp (no linked heterozygosity)	na	na	trisomy 3, del 16q,XX	normal	normal	trisomy 3	normal	normal	6p gain (or q loss)	normal	normal	normal	normal	normal	normal	normal	normal	normal	del 16q	normal	normal	normal	normal	normal	normal	normal	normal X
C4-4_16qXq	C	C4	55	blastomere	3	5-cell embryo day3		Chr16q: 46455422	no specific PCR product	ChrXq:63899184	** plus 1bp (no linked heterozygosity)	na	na	trisomy 3, XX	normal	normal	trisomy 3	normal	normal	normal	normal	normal	normal	normal	normal	normal	normal	normal	normal	normal	normal	normal	normal	normal	normal	normal	normal	normal X
C4-5_16qXq	C	C4	56	blastomere	3	5-cell embryo day3	del 16q, del 16q	Chr16q: 46455422	no specific PCR product	ChrXq:63899184	plus 2bp	na	na	trisomy 3, del 16q, del 16q, XX	normal	normal	trisomy 3	normal	normal	normal	normal	normal	normal	normal	normal	normal	normal	normal	normal	del 16q; del 16q	normal	normal	normal	possible telomeric loss @60Mb	normal	normal	normal	normal X
C4_PB_01		C4		first polar body	1	2PN		na	na	na	na	na	na	normal
C4_PB_02		C4		second polar body	1	2PN		na	na	na	na	na	na	normal
D1-2_16qXq	D	D1	58	blastomere	2	4-cell day 2 embryo		Chr16q: 46455422	-1bp/+1bp (linked heterozygosity)	ChrXq:63899184	plus 2bp	na	na	XY	normal	normal	normal	normal	normal	normal	normal	normal	normal	normal	normal	normal	normal	normal	normal	normal	normal	normal	normal	normal	normal	normal	normal	normal Y
D1-3_16qXq	D	D1	59	blastomere	2	4-cell day 2 embryo	del 16q, del Xq	Chr16q: 46455422	-56bp MMEJ	ChrXq:63899184	no specific PCR product	na	na	del 16q, del Xq,Y	normal	normal	normal	normal	normal	normal	normal	normal	normal	normal	normal	normal	normal	normal	normal	del 16q	normal	normal	normal	normal	normal	normal	del Xq	normal Y
D3-1_16qXq	D	D3	70	blastomere	2	4-cell day 2 embryo	monosomy 16, del Xq	Chr16q: 46455422	no specific PCR product	ChrXq:63899184	no specific PCR product	na	na	monosomy 16, del Xq,Y	normal	normal	normal	normal	normal	normal	normal	normal	9q loss	normal	normal	normal	normal	normal	normal	monosomy 16	normal	normal	normal	normal	normal	normal	del Xq	normal Y
D3_3_16qXq	D	D3	72	blastomere	2	4-cell day 2 embryo	del 16q, del 16q, dup Xq, nullisomy Xq11.2	Chr16q: 46455422	no specific PCR product	ChrXq:63899184	no specific PCR product	na	na	del 16q, del 16q dup Xq, nullisomy Xq11.2, Y	normal	normal	normal	normal	normal	normal	normal	normal	9q gain	normal	normal	normal	normal	normal	normal	del 16q; del 16q	normal	normal	normal	normal	normal	normal	dup Xq, nullisomy Xq11.2	normal Y
D3-4_16qXq	D	D3	73	blastomere	2	4-cell day 2 embryo	del 16p, del Xq	Chr16q: 46455422	no specific PCR product	ChrXq:63899184	no specific PCR product	na	na	monosomy 9, del 16p, del Xq, Y	normal	normal	normal	normal	normal	normal	normal	normal	monosomy 9	normal	normal	normal	normal	normal	normal	del 16p	normal	normal	normal	normal	normal	normal	del Xq	normal Y
D3-5_16qXq	D	D3	74	blastomere	2	4-cell day 2 embryo	del 16q, del 16q, dup Xq	Chr16q: 46455422	no specific PCR product	ChrXq:63899184	no specific PCR product	na	na	del 16q, del 16q, dup Xq, Y	normal	normal	normal	normal	normal	normal	normal	normal	9p loss @30.9Mb,9p21.1	normal	normal	normal	normal	normal	normal	del 16q; del 16q	normal	normal	normal	normal	normal	normal	dup Xq	normal Y
D3-f_16qXq	D	D3	75	fragment	2	4-cell day 2 embryo	chrXq11.2 fragment only	Chr16q: 46455422	no specific PCR product	ChrXq:63899184	no specific PCR product	na	na	chrXq11.2 fragment only																							chrXq11.2 fragment only
D4-1_16qXq	D	D4	76	blastomere	2	5-cell day 2 embryo		Chr16q: 46455422	-25bp mmej	ChrXq:63899184	plus 1bp / unclear sequence	na	na	monosomy 1, XX	trisomy 1	normal	normal	normal	normal	normal	normal	normal	normal	normal	normal	normal	normal	normal	normal	normal	normal	normal	normal	normal	normal	normal	normal	normal X
D4_PB01		D4		second polar body	1	2PN		na	na	na	na	na	na	normal
D4_PB02		D4		first polar body	1	2PN		na	na	na	na	na	na	monosomy 1
E1-1_16p35Xp	E	E1	82	blastomere	2	3-cell day 2 embryo	del 16p, del 16p	Chr16p:31991695,32935225,33918576	-1bp/-2bp	Chr Xp: 58089785	** minus 2bp (no linked heterozygosity)	chr17:38487370	-1bp	trisomy 9, 12, 13, 15, 18, 19, del 16p, del 16p, XX	normal	normal	normal	normal	normal	normal	normal	normal	trisomy 9	normal	normal	trisomy 12	trisomy 13	normal	trisomy 15	del 16p; del 16 p	normal	trisomy 18	trisomy 19	telomeric loss @60Mb	normal	normal	normal	normal X
E1-2_16p35Xp	E	E1	83	blastomere	2	3-cell day 2 embryo	monosomy 6	Chr16p:31991695,32935225,33918576	+1bp/wt	Chr Xp: 58089785	** minus 1bp (no linked heterozygosity)	chr17:38487370	plus 1bp /-1bp	nullisomy 3, monosomy 6, XX	normal	normal	normal	nullisomy 3	normal	monosomy 6	normal	normal	normal	normal	normal	normal	normal	normal	normal	normal	normal	normal	normal	normal	normal	normal	normal	normal X
E1-3_16p36Xp	E	E1	84	blastomere	2	3-cell day 2 embryo	del 17q, dup 16p	Chr16p:31991695,32935225,33918576	-12bp MMEJ/-1bp	Chr Xp: 58089785	** plus 1bp (no linked heterozygosity)	chr17:38487370	-12bp mmej / -1bp	trisomy 6, nullisomy 9, 12, 13, 15, del 17q, 18, 19, dup 16p, XX	normal	normal	normal	normal	normal	trisomy 6	normal	normal	nullisomy 9	normal	normal	nullisomy 12	nullisomy 13	normal	nullisomy 15	dup 16p	nullisomy 17q	nullisomy 18	nullisomy 19	normal	normal	normal	normal	normal X
E1-PB		E1		first polar body	1	2PN		na	na	na	na	na	wt	gain of 3
G2_2_Xp	G	G2	11	blastomere	4	multicell poor quality embryo		ChrX: 58089779	-10bp, 3bp ins	na	na	na	na	del 1q, 2 fragmented, XY	del 1 q	del 2p	normal	normal	normal	normal	normal	normal	normal	normal	normal	normal	normal	normal	normal	normal	normal	normal	normal	normal	normal	normal	normal	normal Y
G2_3_Xp	G	G2	12	blastomere	4	multicell poor quality embryo		ChrX: 58089779	-10bp, 3bp ins	na	na	na	na	fragmented chr2	normal	fragmented 2	normal	normal	normal	normal	normal	normal	normal	normal	normal	normal	normal	normal	normal	normal	normal	normal	normal	normal	normal	normal	normal	normal Y
G2_4_Xp	G	G2	13	blastomere	4	multicell poor quality embryo	nullisomy X	ChrX: 58089779	no specific PCR product	na	na	na	na	45, 0Y (del whole X chromsome)	normal	normal	normal	normal	normal	normal	normal	normal	normal	normal	normal	normal	normal	normal	normal	normal	normal	normal	normal	normal	normal	normal	nullisomy X	normal Y
G2_6_Xp	G	G2	15	blastomere	4	multicell poor quality embryo	fragmented X	ChrX: 58089779	-10bp, 3bp ins	na	na	na	na	monosomy 2, 0Y (fragmented X)	normal	monosomy 2	normal	normal	normal	normal	normal	normal	normal	normal	normal	normal	normal	normal	normal	normal	normal	normal	normal	normal	normal	normal	fragmented X	normal Y
H1_1_Xp	H	H1	17	blastomere	4	multicell embryo	nullisomy X	ChrX: 58089779	no specific PCR product	na	na	na	na	monosomy 5, OY (del whole X chromsome)	normal	normal	normal	normal	monosomy 5	normal	normal	normal	normal	normal	normal	normal	normal	normal	normal	normal	normal	normal	normal	normal	normal	normal	nullisomy X	normal Y
H1_2_Xp	H	H1	18	blastomere	4	multicell embryo	del Xp	ChrX: 58089779	no specific PCR product	na	na	na	na	monosomy 5, del Xp, Y	normal	normal	normal	normal	monosomy 5	normal	normal	normal	normal	normal	normal	normal	normal	normal	normal	normal	normal	normal	normal	normal	normal	normal	del Xp	normal Y
H1_3_Xp	H	H1	19	blastomere	4	multicell embryo	nullisomy X	ChrX: 58089779	no specific PCR product	na	na	na	na	monosomy 5, 0Y (del whole X chromosome)	normal	normal	normal	normal	monosomy 5	normal	normal	normal	normal	normal	normal	normal	normal	normal	normal	normal	normal	normal	normal	normal	normal	normal	nullisomy X	normal Y
H1_4_Xp	H	H1	20	blastomere	4	multicell embryo	chrXp arm fragment only (conserved end)	ChrX: 58089779	no specific PCR product	na	na	na	na	chrXp arm fragment only acentric																							chrXp arm fragment only
H1_5_Xp	H	H1	21	blastomere	4	multicell embryo	dup Xp	ChrX: 58089779	wt	na	na	na	na	dup Xp, Y	normal	normal	normal	normal	normal	normal	normal	normal	normal	normal	normal	normal	normal	normal	normal	normal	normal	normal	normal	normal	normal	normal	dup Xp	normal Y
H1_6_Xp	H	H1	22	blastomere	4	multicell embryo	nullisomy X	ChrX: 58089779	no specific PCR product	na	na	na	na	monosomy 5, 0Y (del whole X chromosome)	normal	normal	normal	normal	monosomy 5	normal	normal	normal	normal	normal	normal	normal	normal	normal	normal	normal	normal	normal	normal	normal	normal	normal	nullisomy X	normal Y
H1_7_Xp	H	H1	23	blastomere	4	multicell embryo	del Xp	ChrX: 58089779	no specific PCR product	na	na	na	na	del Xp, Y	normal	normal	normal	normal	normal	normal	normal	normal	normal	normal	normal	normal	normal	normal	normal	normal	normal	normal	normal	normal	normal	normal	del Xp	normal Y
H1_8_Xp	H	H1	24	blastomere	4	multicell embryo	nullisomy X	ChrX: 58089779	no specific PCR product	na	na	na	na	monosomy 5, 0Y (deletion whole X chromosome)	normal	normal	normal	normal	monosomy 5	normal	normal	normal	normal	normal	normal	normal	normal	normal	normal	normal	normal	normal	normal	normal	normal	normal	nullisomy X	normal Y
H3_1_Xp	H	H3	31	excluded blastomere	6	day6 blastocyst	dup Xp	ChrX: 58089779	size-neutral indel** (no linked heterozygosity)	na	na	na	na	monosomy 17, dup Xp	normal	normal	normal	normal	normal	normal	normal	normal	normal	normal	normal	normal	normal	normal	normal	normal	monosomy 17	normal	normal	normal	normal	normal	dup Xp	no Y
H3_5_Xp	H	H3	35	single trophectoderm cell	6	day6 blastocyst	monosomy X	ChrX: 58089779	-4bp nhej	na	na	na	na	trisomy 1, 5, 7, 8, monosomy 22, X	trisomy 1	normal	normal	normal	trisomy 5	normal	tirsomy 7	trisomy 8	normal	normal	normal	normal	normal	normal	normal	normal	normal	normal	normal	normal	normal	monosomy 22	monosomy X	no Y
H3_6_Xp	H	H3	36	single trophectoderm cell	6	day6 blastocyst	monosomy X	ChrX: 58089779	-4bp nhej	na	na	na	na	monosomy 6, 7, 8, 13, 17, 22, X	normal	normal	normal	normal	normal	monosomy 6	monosomy 7	monosomy 8	normal	normal	normal	normal	monosomy 13	normal	normal	normal	monosomy 17	normal	normal	normal	normal	monosomy 22	monosomy X	no Y
H3_7_Xp	H	H3	37	single trophectoderm cell	6	day6 blastocyst	monosomy X	ChrX: 58089779	-4bp nhej	na	na	na	na	del 5q, monosomy 17, X	normal	normal	normal	normal	del 5q	normal	normal	normal	normal	normal	normal	normal	normal	normal	normal	normal	monosomy 17	normal	normal	normal	normal	normal	monosomy X	no Y
H3_8_Xp	H	H3	38	single trophectoderm cell	6	day6 blastocyst	monosomy X	ChrX: 58089779	-4bp nhej	na	na	na	na	trisomy 6, 7, 8, 13, monosomy 17, 22, X	normal	normal	normal	normal	normal	trisomy 6	trisomy 7	trisomy 8	normal	normal	normal	normal	trisomy 13	normal	normal	normal	monosomy 17	normal	normal	normal	normal	monosomy 22	monosomy X	no Y
H3_9_Xp	H	H3	39	single trophectoderm cell	6	day6 blastocyst	del Xp	ChrX: 58089779	size-neutral indel	na	na	na	na	monosomy 17, del Xp	normal	normal	normal	normal	normal	normal	normal	normal	normal	normal	normal	normal	normal	normal	normal	normal	monosomy 17	normal	normal	normal	normal	normal	del Xp	no Y
H3_10_Xp	H	H3	40	single trophectoderm cell	6	day6 blastocyst	del Xp	ChrX: 58089779	size-neutral indel	na	na	na	na	monosomy 17, del Xp	normal	normal	normal	normal	normal	normal	normal	normal	normal	normal	normal	normal	normal	normal	normal	normal	monosomy 17	normal	normal	normal	normal	normal	del Xp	no Y
H3_12_Xp	H	H3	42	single trophectoderm cell	6	day6 blastocyst		ChrX: 58089779	** minus 4bp (no linked heterozygosity)	na	na	na	na	monosomy 17, monosomy 22	normal	normal	normal	normal	normal	normal	normal	normal	normal	normal	normal	normal	normal	normal	normal	normal	monosomy 17	normal	normal	normal	normal	monosomy 22	normal	no Y
H3_13_Xp	H	H3	43	blastocyst multiple cells	6	day6 blastocyst		ChrX: 58089779	-4bp nhej / WT	na	na	na	na	monosomy 17	normal	normal	normal	normal	normal	normal	normal	normal	normal	normal	normal	normal	normal	normal	normal	normal	monosomy 17	normal	normal	normal	normal	normal	normal	no Y	30 targets not counted in Turocy
I1_1_XDMD_Chr16pprox	I	I1	51	blastomere	2	4-cell	del Xp seg (before DMD)	Chr16p:31991695,32935225,33918576	** minus 4bp nhej (no linked heterozygosity)	na	na	chr17:38487370	-4/-4bp nhej	del 8q, del Xp seg (before DMD)	normal	normal	normal	normal	normal	normal	normal	-8q	normal	normal	normal	normal	normal	normal	normal	normal	normal	normal	normal	normal	normal	normal	del Xp seg (prior to DMD)	no Y
I1_2_XDMD_Chr16pprox	I	I1	52	blastomere	2	4-cell	dup Xp (at DMD)	Chr16p:31991695,32935225,33918576	-1bp/-4bp nhej	na	na	chr17:38487370	-2bp /-4bp nhej	dup 8q, dup Xp (at DMD)	normal	normal	normal	normal	normal	normal	normal	+8q	normal	normal	normal	normal	normal	normal	normal	normal	normal	normal	normal	normal	normal	normal	dup Xp (at DMD)	no Y
I1_4_XDMD_Chr16pprox	I	I1	54	blastomere binucleate	2	4-cell	del 17q del 17q	Chr16p:31991695,32935225,33918576	-1bp/+1bp (linked heterozygosity)	na	na	chr17:38487370	no amp	del 17q del 17q, XX	normal	normal	normal	normal	normal	normal	normal	normal	normal	normal	normal	normal	normal	normal	normal	normal	del 17q, del 17q	normal	normal	normal	normal	normal	normal	normal
I1_3_XDMD_Chr16pprox	I	I1	53	blastomere	2	4-cell	fragment 17q only	Chr16p:31991695,32935225,33918576	no specific PCR product	na	na	na	na	fragment 17q only
I4_nucleus_03_XDMD_Chr16pprox	I	I4	63	isolated nucleus	2	fragmented 2-cell	monosomy 16, del 16p, del Xp	Chr16p:31991695,32935225,33918576	unclear sequence	na	na	chr17:38487370	-1bp /-2bp	trisomy 4, 6, 19; monosomy 12, 16, del 16p, del Xp	normal	normal	normal	trisomy 4	normal	trisomy 6	normal	normal	normal	normal	normal	monosomy 12	normal	normal	normal	del 16p, monosomy 16	normal	normal	trisomy 19	normal	normal	normal	del Xp seg	Y
I4_nucleus_04_XDMD_Chr16pprox	I	I4	64	isolated nucleus	2	fragmented 2-cell	monosomy 16, dup 16p, del17p, +Xp segment	Chr16p:31991695,32935225,33918576	+1bp/unclear	na	na	chr17:38487370	unclear sequence	nullisomy 6, monosomy 21, 16, dup 16p, del17p, +Xp segment	normal	normal	normal	normal	normal	nullisomy 6	normal	normal	normal	normal	normal	normal	normal	normal	normal	dup 16p, monosomy 16	del 17p-q12 @36.4Mb	normal	normal	normal	monosomy 21	normal	dup Xp seg (DMD)	Y
J4_1_XDMD_Chr16pprox	J	J4	65	blastomere	2	2-cell stage	dup 16p	Chr16p:31991695,32935225,33918576	no specific PCR band	na	na	chr17:38487370	-1bp/ plus 1bp	dup 16p, monosomy 22, XX	normal	normal	normal	normal	normal	normal	normal	normal	normal	normal	normal	normal	normal	normal	normal	dup 16p	normal	normal	normal	normal	normal	monosomy 22	normal X	no Y
J4_2_XDMD_Chr16pprox	J	J4	66	blastomere	2	2-cell stage	del 16p	Chr16p:31991695,32935225,33918576	+1bp	na	na	chr17:38487370	plus 1bp /-1bp	del 16p, monosomy 22, XX	normal	normal	normal	normal	normal	normal	normal	normal	normal	normal	normal	normal	normal	normal	normal	del 16p	normal	normal	normal	normal	normal	monosomy 22	normal X	no Y
I2_01_XDMD_Chr16pprox	I	I2		blastomere	2	3-cell	dup 16p	Chr16p:31991695,32935225,33918576	WT	na	na	chr17:38487370	Plus 1bp /-2bp	dup 16p, XY	normal	normal	normal	normal	normal	normal	normal	normal	normal	normal	normal	normal	normal	normal	normal	dup 16p	normal	normal	normal	normal	normal	normal	normal	normal Y
I2_02_XDMD_Chr16pprox	I	I2		blastomere	2	3-cell	del 16p, del 16p	Chr16p:31991695,32935225,33918576	-2bp	na	na	chr17:38487370	WT	del 16p, del 16p, XY	normal	normal	normal	normal	normal	normal	normal	normal	normal	normal	normal	normal	normal	normal	normal	del 16p, del 16p	normal	normal	normal	normal	normal	normal	normal	normal Y
I2_03_XDMD_Chr16pprox	I	I2		blastomere	2	3-cell	del 16p	Chr16p:31991695,32935225,33918576	unclear sequence	na	na	chr17:38487370	-2bp /-4 nhej /-12bp mmej	del 16p, XY	normal	normal	normal	normal	normal	normal	normal	normal	normal	normal	normal	normal	normal	normal	normal	del 16p	normal	normal	normal	normal	normal	normal	normal	normal Y
I2_PB		I2		polar body	1	2PN		na	na	na	na	na	na	normal
J3_02_XDMD_Chr16pprox	J	J3		blastomere	2	4 cell	dup 16p	Chr16p:31991695,32935225,33918576	+1bp/-1bp	na	na	chr17:38487370	plus 1bp /-1bp	dup 16p, del 5q, del 13q, monosomy 8, 22, XY	normal	normal	normal	normal	del 5q	normal	normal	monosomy 8	normal	normal	normal	normal	del 13q	normal	normal	dup 16p	normal	normal	normal	normal	normal	monosomy 22	normal	normal Y
J3_03_XDMD_Chr16pprox	J	J3		blastomere	2	4 cell	del 16p, del 16p	Chr16p:31991695,32935225,33918576	no specific PCR product	na	na	chr17:38487370	-3bp mmej /+1bp	del 16p, del 16p, del 5q, monosomy 8, 9, 21, XY	normal	normal	normal	normal	del 5q	normal	normal	monosomy 8	monosomy 9	normal	normal	normal	normal	normal	normal	del 16p, del 16p	normal	normal	normal	normal	monosomy 21	normal	normal	normal Y
Z10_01 16p35cq		Z10	1	blastomere	3	8 cell	dup 16q	chr16:35126552*	wt/-4bp nhej	chr16c: 36221387	wt (SNP in target gRNA site)/+1bp	Chr16q: 46455422	wt/-3bp	monosomy 19, dup 16q	normal	normal	normal	normal	normal	normal	normal	normal	normal	normal	normal	normal	normal	normal	normal	dup 16q	normal	normal	monosmy 19	normal	normal	normal	normal	nullisomy Y
Z10_03 16p35cq		Z10	3	blastomere	3	8 cell	del 16q; del 6q, nullisomy 16p11.2	chr16:35126552*	unclear sequence	chr16c: 36221387	wt (SNP in target gRNA site)/-4bp nhej	Chr16q: 46455422	no specific PCR product	del 16q; del 6q, nullisomy 16p11.2	normal	normal	normal	normal	normal	del 6q	normal	normal	normal	normal	normal	normal	normal	normal	normal	del 16q	normal	normal	normal	normal	normal	normal	normal	normal Y
Z10_04 16p35cq		Z10	4	blastomere	3	8 cell	del 16q; del 16q; nullisomy 16p11.2, ≥1copy of 16p	chr16:35126552*	unclear sequence	chr16c: 36221387	wt (SNP in target gRNA site)	Chr16q: 46455422	no specific PCR product	chaotic, del 16q; del 16q; nullisomy 16p11.2, ≥1copy of 16p	nullisomy 1	trisomy 2	trisomy 3	nullisomy 4	trisomy 5	trisomy 6	trisomy 7	trisomy 8	trisomy 9	trisomy 10	nullisomy 11	trisomy 12	trisomy 13	trisomy 14	nullisomy 15	del 16 q; del 16q; ≥1 of 16p	trisomy 17	nullisomy 18	nullisomy 19	nullisomy 20	nullisomy 21	nullisomy 22	nullisomy X	nullisomy Y
Z10_05 16p35cq		Z10	5	blastomere	3	8 cell	chaotic trisomy 16, dup 16q, dup 16p11.2	chr16:35126552*	unclear sequence	chr16c: 36221387	wt (SNP in target gRNA site)	Chr16q: 46455422	no specific PCR product	chaotic trisomy 16, dup 16q, dup 16p11.2	nullisomy 1	trisomy 2	trisomy 3	nullisomy 4	trisomy 5	trisomy 6	trisomy 7	trisomy 8	trisomy 9	trisomy 10	nullisomy 11	trisomy 12	trisomy 13	trisomy 14	nullisomy 15	trisomy 16, dup 16 q	trisomy 17	nullisomy 18	nullisomy 19	nullisomy 20	nullisomy 21	nullisomy 22	nullisomy X	nullisomy Y
Z10_06 16p35cq		Z10	6	blastomere	3	8 cell	chaotic del 16q del 16q	chr16:35126552*	+1bp/unclear sequence	chr16c: 36221387	wt (SNP in target gRNA site)	Chr16q: 46455422	no specific PCR product	chaotic del 16q del 16q	trisomy 1	normal	normal	trisomy 4	normal	nullisomy 6	normal	normal	normal	normal	trisomy 11	normal	normal	normal	trisomy 15	del 16q; del 16q	normal 17	trisomy 18	trisomy 19	trisomy 20	trisomy 21	trisomy 22	XX	normal Y
Z10_07 16p35cq		Z10	7	blastomere	3	8 cell	del 16q; del 16q	chr16:35126552*	unclear sequence	chr16c: 36221387	unclear sequence	Chr16q: 46455422	no specific PCR product	del 16q; del 16q	normal	normal	normal	normal	normal	normal	normal	normal	normal	normal	normal	normal	normal	normal	normal	del 16q; del 16q	normal	normal	normal	normal	normal	normal	normal	normal
Z11_09 16p35cq		Z11	9	blastomere	3	6 cell	monosomy 16, del 16q	chr16:35126552*	unclear sequence	chr16c: 36221387	unclear sequence	Chr16q: 46455422	no specific PCR product	monosomy 3, 16, 20, 21, 22; del 16q	normal	normal	monosomy 3	normal	normal	normal	normal	normal	normal	normal	normal	normal	normal	normal	normal	monosomy 16; del 16q	normal	normal	normal	monosomy 20	monosomy 21	monosomy 22	normal	normal Y
Z11_10 16p35cq		Z11	10	blastomere	3	6 cell	dup 16q	chr16:35126552*	minus 9bp mmej/-14bp nhej	chr16c: 36221387	wt (SNP w gRNA mismatch)/unclear sequence	Chr16q: 46455422	-7bp & 2bp	dup 16q	normal	normal	normal	normal	normal	normal	normal	normal	normal	normal	normal	normal	normal	normal	normal	dup 16q	normal	normal	normal	normal	normal	normal	normal	normal Y
Z11_11 16p35cq		Z11	11	blastomere	3	6 cell	monosomy 16; del 16q, nullisomy 16p11.2	chr16:35126552*	+1bp/-4bp nhej	chr16c: 36221387	unclear sequence	Chr16q: 46455422	no specific PCR product	monosomy 16; del 16q, nullisomy 16p11.2	normal	normal	normal	normal	normal	normal	normal	normal	normal	normal	normal	normal	normal	normal	normal	monosomy 16; del 16q	normal	normal	normal	normal	normal	normal	normal	normal Y
Z11_12 16p35cq		Z11	12	blastomere	3	6 cell		chr16:35126552*	unclear sequence	chr16c: 36221387	wt (SNP w gRNA mismatch)/loss	Chr16q: 46455422	+2bp	46,XY	normal	normal	normal	normal	normal	normal	normal	normal	normal	normal	normal	normal	normal	normal	normal	normal	normal	normal	normal	normal	normal	normal	normal	normal Y
Z11_13 16p35cq		Z11	13	blastomere	3	6 cell	del 16q	chr16:35126552*	-1bp	chr16c: 36221387	wt (SNP w gRNA mismatch)/+1bp	Chr16q: 46455422	+2bp	del 16q	normal	normal	normal	normal	normal	normal	normal	normal	normal	normal	normal	normal	normal	normal	normal	del 16q	normal	normal	normal	normal	normal	normal	normal	normal Y
Z11_14 16p35cq		Z11	14	blastomere	3	6 cell	dup 16q, dup 16p11.2	chr16:35126552*	-1bp	chr16c: 36221387	wt (SNP w gRNA mismatch)/+1bp	Chr16q: 46455422	-51bp nhej	dup 16q, dup 16p11.2	normal	normal	normal	normal	normal	normal	normal	normal	normal	normal	normal	normal	normal	normal	normal	dup 16q	normal	normal	normal	normal	normal	normal	normal	normal Y
Z12_15 16p35cq		Z12	15	blastomere	3	5 cell	del 16q	chr16:35126552*	-3bp/wt	chr16c: 36221387	-1bp/wt (SNP w gRNA mismatch)	Chr16q: 46455422	-132bp nhej	del 16q	normal	normal	normal	normal	normal	normal	normal	normal	normal	normal	normal	normal	normal	normal	normal	del 16q	normal	normal	normal	normal	normal	normal	normal	normal Y
Z12_16 16p35cq		Z12	16	blastomere	3	5 cell		chr16:35126552*	-3bp/+1bp	chr16c: 36221387	-1bp/wt (SNP w gRNA mismatch)	Chr16q: 46455422	-1bp	46, XY	normal	normal	normal	normal	normal	normal	normal	normal	normal	normal	normal	normal	normal	normal	normal	normal	normal	normal	normal	normal	normal	normal	normal	normal Y
Z12_18 16p35cq		Z12	18	blastomere	3	5 cell		chr16:35126552*	-1bp	chr16c: 36221387	wt (SNP w gRNA mismatch)	Chr16q: 46455422	size-neutral bp changes heterozygous	46, XY	normal	normal	normal	normal	normal	normal	normal	normal	normal	normal	normal	normal	normal	normal	normal	normal	normal	normal	normal	normal	normal	normal	normal	normal Y
Z12_17 16p35cq fragment		Z12	18	blastomere-like	3	5 cell	chr16 p11.2 fragment only acentric	chr16:35126552*	unclear sequence	chr16c: 36221387	no specific PCR product	Chr16q: 46455422	no specific PCR product	chr16 p11.2 fragment only acentric																chr16 centromeric fragment only
Z13_20 16p35cq		Z13	20	blastomere	3	8 cell	del 16q; del 16q	chr16:35126552*	-4bp nhej	chr16c: 36221387	-1bp/unclear sequence	Chr16q: 46455422	no specific PCR product	del 16q; del 16q	normal	normal	normal	normal	normal	normal	normal	normal	normal	normal	normal	normal	normal	normal	normal	del 16q; del 16q	normal	normal	normal	normal	normal	normal	normal	normal X
Z13_21 16p35cq		Z13	21	blastomere	3	8 cell	dup 16q, nullisomy 16p11.2	chr16:35126552*	unclear sequence	chr16c: 36221387	wt (SNP w gRNA mismatch)	Chr16q: 46455422	no specific PCR product	dup 16q, nullisomy 16p11.2	normal	normal	normal	normal	normal	normal	normal	normal	normal	normal	normal	normal	normal	normal	normal	dup 16q	normal	normal	normal	normal	normal	normal	normal	normal X
Z13_22 16p35cq		Z13	22	blastomere	3	8 cell	del 16q; del 16q	chr16:35126552*	+1bp	chr16c: 36221387	wt (SNP w gRNA mismatch)	Chr16q: 46455422	no specific PCR product	del 16q; del 16q	normal	normal	normal	normal	normal	normal	normal	normal	normal	normal	normal	normal	normal	normal	normal	del 16q; del 16q	normal	normal	normal	normal	normal	normal	normal	normalX
Z13_23 16p35cq		Z13	23	blastomere	3	8 cell	del 16q; del 16q, nullisomy 16p11.2	chr16:35126552*	unclear sequence	chr16c: 36221387	wt (SNP w gRNA mismatch)	Chr16q: 46455422	no specific PCR product	del 16q; del 16q, nullisomy 16p11.2	normal	normal	normal	normal	normal	normal	normal	normal	normal	normal	normal	normal	normal	normal	normal	del 16q; del 16q	normal	normal	normal	normal	normal	normal	normal	normal X
Z13_24 16p35cq		Z13	24	blastomere	3	8 cell	del 16q, nullisomy 16p11.2	chr16:35126552*	unclear sequence	chr16c: 36221387	wt (SNP w gRNA mismatch)/+1bp	Chr16q: 46455422	no specific PCR product	del 16q, nullisomy 16p11.2	normal	normal	normal	normal	normal	normal	normal	normal	normal	normal	normal	normal	normal	normal	normal	del 16q	normal	normal	normal	normal	normal	normal	normal	normal X
Z13_25 16p35cq		Z13	25	blastomere	3	8 cell	dup 16q, dup 16p11.2	chr16:35126552*	+1bp/-4bp nhej	chr16c: 36221387	wt (SNP w gRNA mismatch)	Chr16q: 46455422	no specific PCR product	dup 16q, dup 16p11.2	normal	normal	normal	normal	normal	normal	normal	normal	normal	normal	normal	normal	normal	normal	normal	dup 16q	normal	normal	normal	normal	normal	normal	normal	normal X
Z13_26 16p35cq		Z13	26	blastomere	3	8 cell		chr16:35126552*	-1bp	chr16c: 36221387	wt (SNP w gRNA mismatch)	Chr16q: 46455422	-1bp	46, XX	normal	normal	normal	normal	normal	normal	normal	normal	normal	normal	normal	normal	normal	normal	normal	normal	normal	normal	normal	normal	normal	normal	normal	normal X
Z13_27 16p35cq		Z13	27	blastomere	3	8 cell	dup 16q, dup 16p11.2	chr16:35126552*	-1bp	chr16c: 36221387	wt (SNP w gRNA mismatch)	Chr16q: 46455422	-1bp	dup 16q, dup 16p11.2	normal	normal	normal	normal	normal	normal	normal	normal	normal	normal	normal	normal	normal	normal	normal	dup 16q	normal	normal	normal	normal	normal	normal	normal	normal X
Z14_28 16p35cq		Z14	28	blastomere	3	8 cell	del 16q	chr16:35126552*	minus 6bp** mmej / (no linked heterozygosity)	chr16c: 36221387	wt (SNP w gRNA mismatch)/unclear sequence	Chr16q: 46455422	no specific PCR product	del 16q	normal	normal	normal	normal	normal	normal	normal	normal	normal	normal	normal	normal	normal	normal	normal	del 16q	normal	normal	normal	normal	normal	normal	normal	normal Y
Z14_29 16p35cq		Z14	29	blastomere	3	8 cell	dup 16q, dup 16p11.2	chr16:35126552*	-1bp/unclear sequence	chr16c: 36221387	wt (SNP w gRNA mismatch)	Chr16q: 46455422	no specific PCR product	dup 16q, dup 16p11.2	normal	normal	normal	normal	normal	normal	normal	normal	normal	normal	normal	normal	normal	normal	normal	dup 16q	normal	normal	normal	normal	normal	normal	normal	normal Y
Z14_31 16p35cq		Z14	31	blastomere	3	8 cell	del 16q, del 16p11.2	chr16:35126552*	-7bp nhej	chr16c: 36221387	-1bp/wt (SNP w gRNA mismatch)	Chr16q: 46455422	no specific PCR product	del 16q, del 16p11.2	normal	normal	normal	normal	normal	normal	normal	normal	normal	normal	normal	normal	normal	normal	normal	del 16q	normal	normal	normal	normal	normal	normal	normal	normal Y
Z14_32 16p35cq		Z14	32	blastomere	3	8 cell	del 16q	chr16:35126552*	wt	chr16c: 36221387	wt (SNP w gRNA mismatch)	Chr16q: 46455422	-2bp/unclear sequence	del 16q	normal	normal	normal	normal	normal	normal	normal	normal	normal	normal	normal	normal	normal	normal	normal	del 16q	normal	normal	normal	normal	normal	normal	normal	normal Y
Z14_33 16p35cq		Z14	33	blastomere	3	8 cell	dup 16q	chr16:35126552*	-7bp nhej/wt	chr16c: 36221387	wt (SNP w gRNA mismatch)/ unclear sequence	Chr16q: 46455422	wt	dup 16q; monosomy 8, 11, 13	normal	normal	normal	normal	normal	normal	normal	monosomy 8	normal	normal	monosomy 11	normal	monosomy 13	normal	normal	dup 16q	normal	normal	normal	normal	normal	normal	normal	normal Y
Z14_34 16p35cq		Z14	34	blastomere	3	8 cell	del 16q; del 16 q	chr16:35126552*	wt	chr16c: 36221387	wt (SNP w gRNA mismatch)/unclear sequence	Chr16q: 46455422	no specific PCR product	del 16q; del 16 q	normal	normal	normal	normal	normal	normal	normal	normal	normal	normal	normal	normal	normal	normal	normal	del 16q; del 16q	normal	normal	normal	normal	normal	normal	normal	normal Y
Z14_35 16p35cq		Z14	35	blastomere	3	8 cell	fragment 16p	chr16:35126552*	no specific PCR product	chr16c: 36221387	no specific PCR product	Chr16q: 46455422	no specific PCR product	fragment 16p																chr16 centromeric fragment only
Z15_36 16p35		Z15	36	blastomere	3	5 cell		chr16:35126552*	-6bp mmej/wt	na	na	na	na	monosomy 22	normal	normal	normal	normal	normal	normal	normal	normal	normal	normal	normal	normal	normal	normal	normal	normal	normal	normal	normal	normal	normal	monosomy 22	normal	normal X
Z15_38 16p35		Z15	38	blastomere	3	5 cell	del 16q	chr16:35126552*	-6bp mmej	na	na	na	na	del 16q; monosomy 1, 13, 21, 22; trisomy 2, 6, 9, 17	monosomy 1	trisomy 2	normal	normal	normal	trisomy 6	normal	normal	trisomy 9	normal	normal	normal	monosomy 13	normal	normal	del 16q	trisomy 17	normal	normal	normal	monosomy 21	monosomy 22	normal	normal X
Z15_39 16p35		Z15	39	blastomere	3	5 cell		chr16:35126552*	-1bp/-6bp mmej	na	na	na	na	monosomy 22	normal	normal	normal	normal	normal	normal	normal	normal	normal	normal	normal	normal	normal	normal	normal	normal	normal	normal	normal	normal	normal	monosomy 22	normal	normal X
Z15_40 16p35		Z15	40	blastomere	3	5 cell		chr16:35126552*	-6bp mmej/-358 mmej	na	na	na	na	monosomy 14, 21, 22	normal	normal	normal	normal	normal	normal	normal	normal	normal	normal	normal	normal	normal	monosomy 14	normal	normal	normal	normal	normal	normal	monosomy 21	monosomy 22	normal	normal X
Z15_41 16p35		Z15	41	blastomere	3	5 cell	dup 16q	chr16:35126552*	wt	na	na	na	na	dup 16q; monosomy 15	normal	normal	normal	normal	normal	normal	normal	normal	normal	normal	normal	normal	normal	normal	monosomy 15	dup 16q	normal	normal	normal	normal	normal	normal	normal	normal X
Z16_42 16p35		Z16	42	blastomere	3	6 cell	del 16q	chr16:35126552*	-29bp MMEJ	na	na	na	na	del 16q	normal	normal	normal	normal	normal	normal	normal	normal	normal	normal	normal	normal	normal	normal	normal	del 16q	normal	normal	normal	normal	normal	normal	normal	normal X
Z16_43 16p35		Z16	43	blastomere	3	6 cell	del 16q	chr16:35126552*	-2bp	na	na	na	na	del 16q	normal	normal	normal	normal	normal	normal	normal	normal	normal	normal	normal	normal	normal	normal	normal	del 16q	normal	normal	normal	normal	normal	normal	normal	normal X
Z16_44 16p35		Z16	44	blastomere	3	6 cell	del 16q	chr16:35126552*	-26bp MMEJ	na	na	na	na	del 16q	normal	normal	normal	normal	normal	normal	normal	normal	normal	normal	normal	normal	normal	normal	normal	del 16q	normal	normal	normal	normal	normal	normal	normal	normal X
Z16_45 16p35		Z16	45	blastomere	3	6 cell	del 16q	chr16:35126552*	-2bp	na	na	na	na	del 16q	normal	normal	normal	normal	normal	normal	normal	normal	normal	normal	normal	normal	normal	normal	normal	del 16q	normal	normal	normal	normal	normal	normal	normal	normal X
Z16_46 16p35		Z16	46	blastomere	3	6 cell	del 16q	chr16:35126552*	-2bp	na	na	na	na	del 16q	normal	normal	normal	normal	normal	normal	normal	normal	normal	normal	normal	normal	normal	normal	normal	del 16q	normal	normal	normal	normal	normal	normal	normal	normal X
Z16_47 16p35		Z16	47	blastomere	3	6 cell	del 16q	chr16:35126552*	-2bp	na	na	na	na	del 16q	normal	normal	normal	normal	normal	normal	normal	normal	normal	normal	normal	normal	normal	normal	normal	del 16q	normal	normal	normal	normal	normal	normal	normal	normal X
Z17_48 16p35		Z17	48	blastomere	3	4 cell	del 16p, dup 16q	chr16:35126552*	no specific PCR product	na	na	na	na	del 16p, dup 16q; trisomy 4, 8, 10, 18, 19; nullisomy 5, 11, 17, 18, X	normal	normal	normal	trsiomy 4	nullisomy 5	normal	normal	trisomy 8	normal	trisomy 10	nullisomy 11	normal	normal	normal	normal	del 16p; del 16p; dup of 16q	nullisomy 17	nullisomy 18	trisomy 19	normal	normal	normal	nullisomy X	nullisomy X
Z17_49 16p35		Z17	49	blastomere	3	4 cell	del 16q	chr16:35126552*	-4bp nhej	na	na	na	na	del 16q; monosomy 4, 10; trisomy 18, X	normal	normal	normal	monosomy 4	normal	normal	normal	normal	normal	monosomy 10	normal	normal	normal	normal	normal	del 16q	normal	trisomy 18	normal	normal	normal	normal	normal	trisomy X
Z17_50 16p35		Z17	50	blastomere	3	4 cell	del 16q	chr16:35126552*	+1bp	na	na	na	na	del 16q	normal	normal	normal	normal	normal	normal	normal	normal	normal	normal	normal	normal	normal	normal	normal	del 16q	normal	normal	normal	normal	normal	normal	normal	normal X
Z17_51 16p35		Z17	51	blastomere	3	4 cell	del 16q; del 16q, nullisomy 16p11.2	chr16:35126552*	no specific PCR product	na	na	na	na	del 16q; del 16q, nullisomy 16p11.2; monosomy 1; trisomy 3, 4, 5, 7, 10, 11, 13, 14, 15, X; chr 6 fragment loss	monosomy 1	normal	trisomy 3	trisomy 4	trisomy 5	fragment loss	trisomy 7	normal	normal	trisomy 10	trisomy 11	normal	trisomy 13	trisomy 14	trisomy 15	del 16q; del 16q, 2xdel16p11.2	normal	normal	normal	normal	normal	normal	normal	trisomy X
								* q arm according to T2T
									summary count indel site 1		summary count indel site 2 (wo 16 centromeric)		summary count indel site 3
									75 indel entries (38 hemizygous or homozygous), 10 wt entries		24 indel entries (17 hemizygous or homozygous)		43 indel entries (12 hemi or homozygous), 5 wt entries
total: 127									30 no on target amplification		12 no on target amplification		18 no on target amplification
113 embryo cells (2 fragments, 2 nuclei)
14 polar body
Summary targets
no target amp				60
chromosomal losses				107
gains				24
indels				142	67 hemizygous or homozygous
wt				15
				288
