# Supplementary material for: Asymmetric attrition and secondary chromosome destabilization after double-strand breaks in human embryonic development
Source: Nat Commun. 2026 Jun 3;17:7140. doi: 10.1038/s41467-026-73891-7 (PMC13396663; doi:10.1038/s41467-026-73891-7)
Supplement: Supplementary file 11 — Supplementary Data 3 [file 41467_2026_73891_MOESM11_ESM.xlsx]

## Sheet: Table S3
Sample name	sample type (cytologically at collection)	gRNA	Karotype
Z10_02	blastomere-like or fragment	chr 16 p c q	no amplification
Z12_19	blastomere-like	chr 16 p c q	complex aneuploid
Z14_30	blastomere-like or fragment	chr 16 p c q	no amplification
Z15_37	fragment	chr 16 p old	no amplification
A1-2_16pXp	fragment	Chr16 P prox Chr X P	centromere containing chr9 segment, acentric chr14 fragment, fragmented X, chromosome containing cellular fragment
B2-f_16pXp	fragment	Chr16 P prox Chr X P	no amplification
C2-3_16qXq	blastomere-like	Chr16 Q Chr X Q	monosomy 10,12 only, chromosome containing cellular fragment
C3-f_16qXq	blastomere-like or fragment	Chr16 Q Chr X Q	no amplification
D1-1_16qXq	fragment	Chr16 Q Chr X Q	complex aneuploid
D1-4_16qXq	blastomere-like	Chr16 Q Chr X Q	monosomy 1,5,11,13 only, chromosome containing cellular fragment
D1-f_16qXq	blastomere-like	Chr16 Q Chr X Q	complex LOH,+16q centromeric breakage
75_D3-f_16qXq	blastomere-like or fragment	Chr16 Q Chr X Q	ChrX breakage, chromosome containing cellular fragment
D4-2_16qXq	blastomere-like or fragment	Chr16 Q Chr X Q	no amplification
D4-3_16qXq	blastomere-like or fragment	Chr16 Q Chr X Q	no amplification
D4-4_16qXq	blastomere-like or fragment	Chr16 Q Chr X Q	no amplification
D4-5_16qXq	blastomere-like or fragment	Chr16 Q Chr X Q	no amplification
D4-f_16qXq	fragment	Chr16 Q Chr X Q	no amplification
E1-f_16pXp	fragment	Chr16 P prox Chr X P	complex LOH, excluded
F2_1_Xp	blastomere-like or fragment	ChrXp	no amplification
F2_2_Xp	blastomere-like	ChrXp	complex aneuploid
F2_3_Xp	blastomere-like or fragment	ChrXp	no amplification
F2_4_Xp	blastomere-like	ChrXp	complex aneuploid
G2_1_Xp	blastomere-like	ChrXp	chr1, chr2 centromere containing segments; chr 7,19 fragments, chromosome containing cellular fragment
G2_5_Xp	blastomere-like	ChrXp	chr17 acentric fragment, chr 4,5 fragments, chromosome containing cellular fragment
H3_2_Xp	trophectoderm cell	ChrXp	no amplification
H3_3_Xp	trophectoderm cell	ChrXp	no amplification
H3_4_Xp	trophectoderm cell	ChrXp	no amplification
H3_11_Xp	trophectoderm cell	ChrXp	no amplification
I1_F_XDMD_Chr16pprox	fragment	Chr16 P prox Chr X DMD	chromosome 8,16,18 acentric fragments, chromosome containing cellular fragment
I4_isolated nucleus_01_XDMD_Chr16pprox	isolated nucleus	Chr16 P prox Chr X DMD	complex aneuploid ('+1,segmental loss 5, +6, --8, --9, --13, --14, --16, --18, --20,--22,0Y)
I4_isolated nucleus_02_XDMD_Chr16pprox	isolated nucleus	Chr16 P prox Chr X DMD	complex aneuploid ('--4, segmental gain 5, +6, +7, del 8q, del 8q, +12, LOH +16, +17p, +20, +21 XY)
J3_04_XDMD_Chr16pprox	blastomere-like or fragment	Chr16 P prox Chr X DMD	no amplification
D2-1_16qXq	blastomere-like or fragment	Chr16 Q Chr X Q	no amplification
D2-2_16qXq	blastomere-like	Chr16 Q Chr X Q	near haploid LOH,OY
D2-3_16qXq	blastomere-like	Chr16 Q Chr X Q	near haploid LOH,-4q
D2-4_16qXq	blastomere-like	Chr16 Q Chr X Q	near haploid LOH,+4q
D2-5_16qXq	blastomere-like or fragment	Chr16 Q Chr X Q	no amplification
D2-6_16qXq	blastomere-like	Chr16 Q Chr X Q	near haploid LOH, OY
D2-7_16qXq	blastomere-like	Chr16 Q Chr X Q	near haploid LOH-16q,OY
D2-8_16qXq	blastomere-like or fragment	Chr16 Q Chr X Q	no amplification
E2-1_16pXp	blastomere-like	Chr16 P prox Chr X P	near haploid LOH +1, OY
E2-2_16pXp	blastomere-like	Chr16 P prox Chr X P	minus 1,X; LOH near haploid
