# Supplementary material for: Asymmetric attrition and secondary chromosome destabilization after double-strand breaks in human embryonic development
Source: Nat Commun. 2026 Jun 3;17:7140. doi: 10.1038/s41467-026-73891-7 (PMC13396663; doi:10.1038/s41467-026-73891-7)
Supplement: Supplementary file 12 — Supplementary Data 4 [file 41467_2026_73891_MOESM12_ESM.xlsx]

## Sheet: Table S4
sample name	Amplification and analysis method	Data accession number	break point (hg19) mapped according to SNP array	guide RNA (hg19)	centromeric attrition	telomeric attrition
01_chr16pcq_Z10__49.CEL	MDA, SNP array	GSE186407	na
03_chr16pcq_z10__51.CEL	MDA, SNP array	GSE186407	chr16:34179316-34197195	chr16:34360916, Chr16: 36221387, chr16:46489334	>163kb secondary centromeric breakage
			chr16:3525726-46889966	chr16:34360916, Chr16: 36221387, chr16:46489334
04_chr16pcq_z10__52.CEL	MDA, SNP array	GSE186407	chr16:34179316-34197195	chr16:34360916, Chr16: 36221387, chr16:46489334	>163kb secondary centromeric breakage
05_chr16pcq_z10__53.CEL	MDA, SNP array	GSE186407	na
06_chr16pcq_z10__54.CEL	MDA, SNP array	GSE186407	chr16:35174749-35257261	chr16:34360916, Chr16: 36221387, chr16:46489334
07_chr16pcq_z10__55.CEL	MDA, SNP array	GSE186407	chr16:34880845-34926011	chr16:34360916, Chr16: 36221387, chr16:46489334
			chr16:35054782-35067678
09_chr16pcq_Z11__56.CEL	MDA, SNP array	GSE186407	na
10_chr16pcq_z11__57.CEL	MDA, SNP array	GSE186407	na
11_chr16pcq_z11__58.CEL	MDA, SNP array	GSE186407	chr16:34179316-34197195	chr16:34360916, Chr16: 36221387, chr16:46489334
13_chr16pcq_z11__60.CEL	MDA, SNP array	GSE186407	chr16:33950086-34197195	chr16:34360916, Chr16: 36221387, chr16:46489334
			chr16:35174749-46501717
14_chr16pcq_z11__61.CEL	MDA, SNP array	GSE186407	chr16:33568541-34875689	chr16:34360916, Chr16: 36221387, chr16:46489334
15_chr16pcq_z12__62.CEL	MDA, SNP array	GSE186407	chr16:35257261-46501717	chr16:34360916, Chr16: 36221387, chr16:46489334
17_chr16pcq_z12__64.CEL	MDA, SNP array	GSE186407	chr16:31725439-31726446	chr16:34360916, Chr16: 36221387, chr16:46489334
			chr16:34270283-34273864
20_chr16pcq_z13__66.CEL	MDA, SNP array	GSE186407	chr16:35257261-46501717	chr16:34360916, Chr16: 36221387, chr16:46489334
21_chr16pcq_z13__67.CEL	MDA, SNP array	GSE186407	chr16:33950086-34197195	chr16:34360916, Chr16: 36221387, chr16:46489334
			chr16:35257261-46503573
22_chr16pcq_z13__68.CEL	MDA, SNP array	GSE186407	chr16:35257261-46501717	chr16:34360916, Chr16: 36221387, chr16:46489334
23_chr16pcq_z13__69.CEL	MDA, SNP array	GSE186407	chr16:34179316-34197195	chr16:34360916, Chr16: 36221387, chr16:46489334
24_chr16pcq_z13__70.CEL	MDA, SNP array	GSE186407	chr16:35097380-46523378	chr16:34360916, Chr16: 36221387, chr16:46489334
			chr16:34179316-34197195
25_chr16pcq_z13__71.CEL	MDA, SNP array	GSE186407	chr16:33950086-34179316	chr16:34360916, Chr16: 36221387, chr16:46489334
25_chr16pcq_z13__71.CEL	MDA, SNP array	GSE186407	chr16:35257261-46501717
27_chr16pcq_z13__73.CEL	MDA, SNP array	GSE186407	na
28_chr16pcq_z14__74.CEL	MDA, SNP array	GSE186407	na
29_chr16pcq_z14__75.CEL	MDA, SNP array	GSE186407	na
31_chr16pcq_z14__77.CEL	MDA, SNP array	GSE186407	chr16:33560646-33568541	chr16:34360916, Chr16: 36221387, chr16:46489334
32_chr16pcq_z14__78.CEL	MDA, SNP array	GSE186407	na
33_chr16pcq_z14__79.CEL	MDA, SNP array	GSE186407	chr16:34710483-34713909	chr16:34360916, Chr16: 36221387, chr16:46489334
			chr16:35077080-35106214
34_chr16pcq_z14__80.CEL	MDA, SNP array	GSE186407	chr16:35257261-46501717	chr16:34360916, Chr16: 36221387, chr16:46489334
35_chr16pcq_z14__81.CEL	MDA, SNP array	GSE186407	chr16:34344398-34346922	chr16:34360916, Chr16: 36221387, chr16:46489334
			chr16:35257261-46501717
38_chr16p_z15__84.CEL	MDA, SNP array	GSE186407	na
41_chr16p_z15__87.CEL	MDA, SNP array	GSE186407	na
42_p_z16_53.CEL	MDA, SNP array	GSE186407	na
43_chr16p_z16__88.CEL	MDA, SNP array	GSE186407	na
44_chr16p_z16__89.CEL	MDA, SNP array	GSE186407	na
45_chr16p_z16__90.CEL	MDA, SNP array	GSE186407	na
46_p_z16_54.CEL	MDA, SNP array	GSE186407	na
47_p_z16_55.CEL	MDA, SNP array	GSE186407	na
48_chr16p_z17__91.CEL	MDA, SNP array	GSE186407	chr16:33950086-34179316		181-410kb secondary centromeric breakage
48_chr16p_z17__91.CEL	MDA, SNP array	GSE186407	chr16:34346922-34358473	chr16:34360916		2.4-14kb according to SNP array
48_chr16p_z17__91.CEL	MDA, SNP array	GSE186407	chr16:35257261-46501717		896kb
49_chr16p_z17__43.CEL	MDA, SNP array	GSE186407	chr16:35257261-46501717		na
50_chr16p_z17__44.CEL	MDA, SNP array	GSE186407	chr16:34358473-34360980		na
50_chr16p_z17__44.CEL	MDA, SNP array	GSE186407	chr16:35257261-46501717		na
51_chr16p_z17__45.CEL	MDA, SNP array	GSE186407	chr16:34179316-34197195	chr16:34360916	163-181kb secondary centromeric breakage
29_A1-1_16pXp_38.CEL	MDA, SNP array	GSE186407	chr14:100886739-100888850 (WDR25, Fig. 1G)	spontaneous complementary acentric loss
30_A1-2_16pXp_39.CEL	MDA, SNP array	GSE186407	chr9:30,877,218-30,877,317 (Fig. 1G)	chr9p21.1 sponaneous breakage intergenic region near LINGO2
30_A1-2_16pXp_39.CEL	MDA, SNP array	GSE186407	chr9:107248350-107259897 (OR gene cluster, Fig. 1G)	spontaneous
30_A1-2_16pXp_39.CEL	MDA, SNP array	GSE186407	chr14:100886739-100888850 (WDR25, Fig. 1G)	spontaneous
33_B1-1_16pXp_42.CEL	MDA, SNP array	GSE186407	chr16:51331128-51341412	chr16:33721043, chr16:32003016, chr16:32946546, chr17:36643611, chrX:58116213
35_B1-3_16pXp_44.CEL	MDA, SNP array	GSE186407	chr16:33546867-33555310	chr16:33721043, chr16:32003016, chr16:32946546, chr17:36643611, chrX:58116213
36_B2-1_16pXp_45.CEL	MDA, SNP array	GSE186407	chr16:31957368-32039011	chr16:33721043, chr16:32003016, chr16:32946546, chr17:36643611, chrX:58116213		none detected (rs9941272-rs114722112) in 75kb window
36_B2-1_16pXp_45.CEL	MDA, SNP array	GSE186407	chr16:33611747-33796895		active gRNA unclear
36_B2-1_16pXp_45.CEL	MDA, SNP array	GSE186407	chr17:36646386-36648503	chr17:36643611		2.8-4.9kb (rs9891156-rs10852948), attrition of one SNP rs9891156
37_B2-2_16pXp_46.CEL	MDA, SNP array	GSE186407	na
38_B2-3_16pXp_47.CEL	MDA, SNP array	GSE186407	chr16:34374522-34380004	chr16:33721043, chr16:32003016, chr16:32946546, chr17:36643611, chrX:58116213
39_B2-4_16pXp_48.CEL	MDA, SNP array	GSE186407	na
42_C1-2_16qXq_51.CEL	MDA, SNP array	GSE186407	chr16:35257261-46501717	chr16:46489334, chrX:63119064	na
43_C1-3_16qXq_52.CEL	MDA, SNP array	GSE186407	na
44_C1-4_16qXq_53.CEL	MDA, SNP array	GSE186407	chr16:35257261-46501717	chr16:46489334, chrX:63119064	na
52_C4-1_16qXq_61.CEL	MDA, SNP array	GSE186407	chr16:35257261-46501717	chr16:46489334, chrX:63119064	na
53_C4-2_16qXq_62.CEL	MDA, SNP array	GSE186407	chr16:35257261-46501717	chr16:46489334, chrX:63119064	na
54_C4-3_16qXq_63.CEL	MDA, SNP array	GSE186407	na
56_C4-5_16qXq_65.CEL	MDA, SNP array	GSE186407	chr16:35257261-46501717	chr16:46489334, chrX:63119064	na
59_D1-3_16qXq_68.CEL	MDA, SNP array	GSE186407	chr16:35257261-46501717	chr16:46489334, chrX:63119064	na
70_D3-1_16qXq_79.CEL	MDA, SNP array	GSE186407	chrX:58483247-61776218	chr16:46489334, chrX:63119064	1.3Mb secondary centromeric breakage
72_D3_3_16qXq_81.CEL	MDA, SNP array	GSE186407	chr16:35257261-46501717	chr16:46489334, chrX:63119064	na
72_D3_3_16qXq_81.CEL	MDA, SNP array	GSE186407	chrX:58483247-61776218		1.3Mb secondary centromeric breakage
72_D3_3_16qXq_81.CEL	MDA, SNP array	GSE186407	chrX:63117807-63141476			1-5kb PCR, <22kb (rs35611706) SNP array
73_D3-4_16qXq_82.CEL	MDA, SNP array	GSE186407	chr16:35257261-46501717	chr16:46489334, chrX:63119064	na
73_D3-4_16qXq_82.CEL	MDA, SNP array	GSE186407	chrX:62992289-63029564		89-126kb (rs76225269-rs969360)
74_D3-5_16qXq_83.CEL	MDA, SNP array	GSE186407	chr16:35257261-46501717	chr16:46489334, chrX:63119064	na
74_D3-5_16qXq_83.CEL	MDA, SNP array	GSE186407	chrX:63117807-63141476			<22kb (rs35611706) SNP array
75_D3-f_16qXq_84.CEL	MDA, SNP array	GSE186407	chrX:58483247-61776218 (Fig. 1G)	chr16:46489334, chrX:63119064	1.2Mb secondary centromeric breakage
75_D3-f_16qXq_84.CEL	MDA, SNP array	GSE186407	chrX:62966025-62990053 (Fig. 1G)		129-153kb (rs140385304-rs148736748)
82_E1-1_16pXp_91.CEL	MDA, SNP array	GSE186407	chr16:32966666-33470587	chr16:33721043, chr16:32003016, chr16:32946546, chr17:36643611, chrX:58116213
84_E1-3_16pXp_93.CEL	MDA, SNP array	GSE186407	chr17:25589184-25597271 (pericentromeric)	chr16:33721043, chr16:32003016, chr16:32946546, chr17:36643611, chrX:58116213
G2_1_Xp_50.CEL	MDA, SNP array	GSE186407	chr1:121475791-143670851 (centromeric, Fig. 1G)	spontaneous
G2_1_Xp_50.CEL	MDA, SNP array	GSE186407	chr2:115201974-115205022 (DPP10, Fig. 1G)	spontaneous
G2_2_Xp_51.CEL	MDA, SNP array	GSE186407	chr1:121475791-143670851 (centromeric)	spontaneous
G2_5_Xp_54.CEL	MDA, SNP array	GSE186407	chr17:78869580-78877646 (RPTOR, Fig. 1G)	spontaneous
H1_2_Xp_58.CEL	MDA, SNP array	GSE186407	na
H1_4_Xp_60.CEL	MDA, SNP array	GSE186407	chrX:58116172-58121440	chrX:58116213		<41bp closest SNP rs56355347, <20bp according to PCR and DNA sequencing
H1_7_Xp_63.CEL	MDA, SNP array	GSE186407	chrX:58339545-58356238	chrX:58116213	223-240kb (rs2942875-rs148594648)
H3_1_Xp_65.CEL	MDA, SNP array	GSE186407	na
H3_7_Xp_71.CEL	MDA, SNP array	GSE186407	na
H3_9_Xp_73.CEL	MDA, SNP array	GSE186407	na
H3_10_Xp_74.CEL	MDA, SNP array	GSE186407	na
I1_1_XDMD_Chr16pprox_78.CEL	MDA, SNP array	GSE186407	na
I1_2_XDMD_Chr16pprox_79.CEL	MDA, SNP array	GSE186407	chrX:31118468-31135865 (telomeric)	chrX:31138784		PCR 2.9-10kb, SNP array 2.9-20kb rs17329805-rs808178
I1_2_XDMD_Chr16pprox_79.CEL	MDA, SNP array	GSE186407	chrX:31496426-31496431 (centromeric)	chrX:31138784	357kb
I1_2_XDMD_Chr16pprox_79.CEL	MDA, SNP array	GSE186407	chrX:31511939-31522353	chrX:31138784	373kb
I1_3_XDMD_Chr16pprox_80.CEL	MDA, SNP array	GSE186407	chr17:36639644-36646386	chr17:36643611		<2.8kb, closest SNP rs9891156
I1_4_XDMD_Chr16pprox_81.CEL	MDA, SNP array	GSE186407	chr17:36639644-36648503	chr17:36643611	<3.9kb, binucleate cell (rs35457717)
I1_F_XDMD_Chr16pprox_82.CEL	MDA, SNP array	GSE186407	chr8:87386539-87404553 (WWP1, 8q21.3, Fig. 1G)	spontaneous
I1_F_XDMD_Chr16pprox_82.CEL	MDA, SNP array	GSE186407	chr16:79098850-79100505 (WWOX, Fig. 1G)	spontaneous
I1_F_XDMD_Chr16pprox_82.CEL	MDA, SNP array	GSE186407	chr16:79685021-79690324 (16q23.2 intergenic, Fig. 1G)	spontaneous
I1_F_XDMD_Chr16pprox_82.CEL	MDA, SNP array	GSE186407	chr8:92603391-92627508 (8q21.3 intergenic, Fig. 1G)	spontaneous
I1_F_XDMD_Chr16pprox_82.CEL	MDA, SNP array	GSE186407	chr18:69627306-69628294 (18q22.3 intergenic, Fig. 1G)	spontaneous
I4_nucleus_01_XDMD_Chr16pprox_84.CEL	MDA, SNP array	GSE186407	chr5:175142780-175156376 (5q35.2 intergenic);	spontaneous
I4_nucleus_02_XDMD_Chr16pprox_85.CEL	MDA, SNP array	GSE186407	chr5:175166059-175170848 (5q35.2 intergenic)	spontaneous
I4_nucleus_02_XDMD_Chr16pprox_85.CEL	MDA, SNP array	GSE186407	chr8:92578051-92588909 (8q21.3 intergenic)	spontaneous
I4_nucleus_03_XDMD_Chr16pprox_86.CEL	MDA, SNP array	GSE186407	chr16:31957368-32039011	chr16:33721043, chr16:32003016, chr16:32946546, chr17:36643611, chrX:31138784
I4_nucleus_03_XDMD_Chr16pprox_86.CEL	MDA, SNP array	GSE186407	chrX:31240800-31242401		102-103kb (rs5972341-rs77986513) attrition
I4_nucleus_04_XDMD_Chr16pprox_87.CEL	MDA, SNP array	GSE186407	na
J4_1_XDMD_Chr16pprox_88.CEL	MDA, SNP array	GSE186407	na
J4_2_XDMD_Chr16pprox_89.CEL	MDA, SNP array	GSE186407	na
I2_01_Chr16pprox_X_DMD_68.CEL	MDA, SNP array	GSE186407	na
I2_02_Chr16pprox_X_DMD_65.CEL	MDA, SNP array	GSE186407	chr16:33796895-33836078	chr16:33721043, chr16:32003016, chr16:32946546, chr17:36643611, chrX:31138784
I2_03_Chr16pprox_X_DMD_69.CEL	MDA, SNP array	GSE186407	na
J3_02_Chr16pprox_X_DMD_66.CEL	MDA, SNP array	GSE186407	na
J3_03_Chr16pprox_X_DMD_67.CEL	MDA, SNP array	GSE186407	chr16:32966666-33470587	chr16:33721043, chr16:32003016, chr16:32946546, chr17:36643611, chrX:31138784
from Zuccaro et al. 2020
MII injection single blastomere embryo C (C6), C6_56.CEL, C6_72.CEL	MDA, SNP array	GSE148488	chr6:64610251-64613233	chr6:64709008	99kb attrition
MII injection single blastomere embryo C (C4) C4_55.CEL,C4_71.CEL	MDA, SNP array	GSE148488	chr6:64619314-64622956	chr6:64709008	86kb attrition
2-cell injection, blastomere embryo one, 4-2_74.CEL	MDA, SNP array	GSE148488	chr6:64619314-64622956	chr6:64709008	90kb attrition
Live cell Imaging
