# Supplementary material for: Asymmetric attrition and secondary chromosome destabilization after double-strand breaks in human embryonic development
Source: Nat Commun. 2026 Jun 3;17:7140. doi: 10.1038/s41467-026-73891-7 (PMC13396663; doi:10.1038/s41467-026-73891-7)
Supplement: Supplementary file 13 — Supplementary Data 5 [file 41467_2026_73891_MOESM13_ESM.xlsx]

## Sheet: Table S5
ID	gRNA target (s)	stage of collection	Karyotype	Movie name'	Figure contribution	Remarks	break point coordiinates (hg19)
hSX638	Xp	2-cell	segmental gain Xp	Fig. 4A Timelapse_3D_241219_stack_3_channel_0_obj_bottom	Fig. 4A, B		chrX:58000000-63000000
hSX639		2-cell	segmental loss Xp	Supplemental Movie 1			chrX:58000000-63000000
hSX683	Xp, chr16 new (arm) OT18	2-cell	X segmental gain, 18 OT segmental loss	Timelapse_3D_250513_stack_00 mitosis largely normal close nuclei Cas9 errors			chr18:57000000-57500000; chrX:58000000-62500001
hSX684		2-cell	X segmental loss, 18 OT segmental gain				chr18:57000000-57500000; chrX:58000000-62500001
hSX690	Xp, chr16 new (arm)	failed cytokinesis (2nd interphase)	Xp loss Xq gain, female, cytokinesis failure	Fig 4D Timelapse_3D_250513_stack_03 segregation errors Cas9	Fig. 4D		chrX:58050000-58250001
hSX691		failed cytokinesis (2nd interphase)	X whole chromosome loss, 13 loss	Supplemental Movie 2			na
hSX728	Xp, chr16 new	8-cell embryo 4	euploid, 46XY	Cleaned_stitched_250528_stack_04 normal
hSX729		8-cell embryo 4	euploid, 46XY	Supplemental Movie 6
hSX730		8-cell embryo 4	euploid, 46XY
hSX731		8-cell embryo 4	euploid, 46XY
hSX732		8-cell embryo 4	euploid, 46XY
hSX733		8-cell embryo 4	euploid, 46XY
hSX734		8-cell embryo 4	failed
hSX735		8-cell embryo 4	euploid, 46XY
hSX720	Xp, chr16 new	8-cell embryo 3	loss of 1 (meiotic), segmental loss 16q with fragment at Cas9 break site, ChrXp gain, carrier of micronucleus	Cleaned_stitched_250528_stack_03 Cas9 errors			chr16:74300001-74350000; chr16:71400001-71500001; chr16:32000000-47000001 centromeric
hSX721		8-cell embryo 3	loss of 1, loss of 16	Supplemental Movie 3			na
hSX722		8-cell embryo 3	loss of 1, segmental loss and gain 16 centromeric				chr16:35100000-46550001 centromeric
hSX723		8-cell embryo 3	loss of 1, segmental gain 16q23.1-telomere, loss 16q11.1 secondary centromeric breakage			mitosis at collection	chr16:35100000-46550001 centromeric; chr16:74300001-74350000
hSX724		8-cell embryo 3	loss of 1. segmental loss and gain of 16q				chr16:47650001-47750000; chr16:61400001-61500000; chr16:63000001-63100000; chr16:64700001-64850000; chr16:74300001-74450001
hSX725		8-cell embryo 3	loss of 1, segmental 16q acentric gain. lagging chromosome				chr16:74100001-74200000; chr16:65000001-65100000; chr16:46650001-46750000 centromeric
hSX726		8-cell embryo 3	loss of 1, segmental 16q acentric loss secondary centromeric breakage, segmental Xp acentric loss				chr16:47450000-47500000
hSX727		8-cell embryo 3	loss of 1, segmental loss 16q, secondary centromeric breakage			mitosis at collection	chr16:32000000-47000001 centromeric
hSX712	Xp, chr16 new, OT18	8-cell embryo 2	euploid, 46XY	Cleaned_stitched_250528_stack_02 spontaneous chr18 loss micronucleus
hSX713		8-cell embryo 2	euploid, 46XY	Supplemental Movie 4
hSX714		8-cell embryo 2	45,XY, -18		Fig. S6A
hSX715		8-cell embryo 2	euploid, 46XY
hSX716		8-cell embryo 2	euploid, 46XY
hSX717		8-cell embryo 2	euploid, 46XY
hSX718		8-cell embryo 2	44,XY, -9, -18
hSX719		8-cell embryo 2	euploid, 46XY
hSX693	Xp, chr16 new	10-cell embryo 0	segmental loss and gain 1, segmental loss 12
hSX694		10-cell embryo 0	euploid, 46XY
hSX695		10-cell embryo 0	euploid, 46XY
hSX696		10-cell embryo 0	segmental loss and gain 1
hSX697		10-cell embryo 0	complex aneuploid
hSX698		10-cell embryo 0	complex aneuploid
hSX699		10-cell embryo 0	euploid, 46XY
hSX700		10-cell embryo 0	complex aneuploid
hSX701		10-cell embryo 0	euploid, 46XY
hSX702		10-cell embryo 0	chr1 loss, segmental chr12 gain
hSX704	Xp, chr16 new, OT18	8-cell embryo 1	segmental on 3, 4,10,11,14,15,16,19,20,X				chrX:58000000-62500001
hSX705		8-cell embryo 1	segmental on X				chrX:58000000-62500001
hSX706		8-cell embryo 1	segmental on X, 4				chrX:58000000-62500001
hSX707		8-cell embryo 1	segmental on 7, segmental nullisomy Xp				chrX:62050001-62150000	centromeric attrition >200kb
hSX708		8-cell embryo 1	segmental on 19, X				poor quality
hSX709		8-cell embryo 1	segmental on 19, segmental nullisomy Xp				chr19:29500000-30000000; chrX:58050000-58250001
hSX710		8-cell embryo 1	nullisomy X				na
hSX711		8-cell embryo 1	segmental acentric loss Xp				chrX:57000000-58000000
hSX628	Xp, chr16 new	6-cell embryo	complex aneuploid
hSX629		6-cell embryo	complex aneuploid
hSX630		6-cell embryo	complex aneuploid (nullisomies)
hSX631		6-cell embryo	complex aneuploid (many nullisomies)
hSX632		6-cell embryo	complex aneuploid (many nullisomies)
hSX633		6-cell embryo	Segmental gain Xp
hSX634	Xp, chr16 new, OT10	4-cell embryo	segmental nullisomy 1, 8, 9, 16q, Xp, nullisomy 10		Figure S6B		chr1:121350000-145400001 centromeric; chr8:124300001-124400000 ATAD2; chr9:38750001-71050000 centromeric
hSX635		4-cell embryo	segmental gain Xp, gain of 10		Figure S6C		chrX:58050000-58250001
hSX636		4-cell embryo	segmental nullisomy Xp		Figure S6C		chrX:58050000-58250001
hSX637		4-cell embryo	segmental gain 1,8,9,16q, Xp, segmental nullisomy 8, nullisomy 10	Supplemental Movie 5	Figure S6D		chr1:120500000-146500001 centromeric; chr8:124,350,001-124,450,000 ATAD2: chr9:38500000-71000001 centromeric; chr16:74000000-74500000
hSX628		6-cell embryo	complex aneuploid	Timelapse_3D_autocrop_241219_stack_02
hSX629		6-cell embryo	complex aneuploid
hSX630		6-cell embryo	complex aneuploid
hSX631		6-cell embryo	complex aneuploid
hSX632		6-cell embryo	complex aneuploid
hSX633		6-cell embryo	complex aneuploid
