# Supplementary material for: Asymmetric attrition and secondary chromosome destabilization after double-strand breaks in human embryonic development
Source: Nat Commun. 2026 Jun 3;17:7140. doi: 10.1038/s41467-026-73891-7 (PMC13396663; doi:10.1038/s41467-026-73891-7)
Supplement: Supplementary file 14 — Supplementary Data 6 [file 41467_2026_73891_MOESM14_ESM.xlsx]

## Sheet: Table S6
Sample ID	break point coordinate (hg19)	cytological band	protein coding gene density (genes/Mb)
16948-02_33	chr15:96278873-96283059	15q26.2	0
16948-02_33	chr15:71.5Mb	15q23	4
16948-02_33	nd	15q14	nd
60301-05_88	chr2:110478928-110826262	2q13	8
60301-05_88	chr2:110980922-111398267	2q13	4	neighboring ACOXL
60301-05_88	centromere	na	na
60136-02_8	chr18:25130449-25143313	18q12.1	1
19331-02_25	chr20:38267563-38501640	20q12	0
60243-01_26	chr2:80735832-80737297	2p12	2	CTNNA2
16145-06_19	chr15:44457653-44462139	15q15.3	FRMD5
60785-10_18	chr7:51540652-51542925	7p12.1	0
