# Supplementary material for: Asymmetric attrition and secondary chromosome destabilization after double-strand breaks in human embryonic development
Source: Nat Commun. 2026 Jun 3;17:7140. doi: 10.1038/s41467-026-73891-7 (PMC13396663; doi:10.1038/s41467-026-73891-7)
Supplement: Supplementary file 15 — Supplementary Data 7 [file 41467_2026_73891_MOESM15_ESM.xlsx]

## Sheet: Table S7
primer name	Sequence	Product size	Annealling temperature	Purpose (hg38)
jt_chr16q_F	5'TTGTTGTGCAGTCAGCCAAT	203 bp	60 deg.C	PCR site Chr16:35126545 located on Chr16 q arm
jt_chr16q_R	5'TGGTGAGAAGAGTCATATACACACAT	203 bp	60 deg.C	PCR site Chr16:35126545 located on Chr16 q arm
jt_chr16p_long_F	5'GTTGGAACCTCTGGCAACAT	1342 bp	60 deg.C	PCR site Chr16:35126545 located Chr16 p arm
jt_Chr16p_long_R	5'AGCACCAGGCAACAGAAACT	1342 bp	60 deg.C	PCR site Chr16:35126545 located Chr16 p arm
jt_chr16_cent_F	5'CAAGGTTGCCTTTCTTCTGC	675 bp	60 deg.C	PCR site Chr16: 36221387 located on Chr 16 centromere
jt_chr16_cent_R	5'CGCCCTCCATTTCTTCCT	675 bp	60 deg.C	PCR site Chr16: 36221387 located on Chr 16 centromere
jt_chr16_q_F	5'GTGGGTGTAGGACCCTCTGA	568 bp	60 deg.C	PCR site Chr16: 46455422 located on Chr 16 q arm
jt_chr16_q_R	5'GATTTTACCCTAACATCCGAAAA	568 bp	60 deg.C	PCR site Chr16: 46455422 located on Chr 16 q arm
JT-Pprox_16_F	5'AAGTGCAGTGGTGCGATCT	626 bp	60 deg.C	PCR site chr16: 33918576 located on Chr 16 p arm
jt_Chr16q_long_F	5'GTGGGTGTAGGACCCTCTGA	626 bp	60 deg.C	PCR site chr16: 33918576 located on Chr 16 p arm
jt_Chr16q_long_R	5'GAGGAAGCCAGAAACACAGC			failed
JT_ChrX_P_pericent_F	5'CAAGCGACTTCTGGCCTATC	683 bp	60 deg.C	PCR site chrX: 58089779 located on Chr X p arm
JT_ChrX_P_pericent_R	5'GCCTGTTTCAGCCATGTGT	683 bp	60 deg.C	PCR site chrX: 58089779 located on Chr X p arm
JT_ChrX_Q_pericent_F	5'GTAATGGGATTGCTGGGTCA	492 bp	60 deg.C	PCR site ChrX:63899184 located on Chr X q arm
JT_ChrX_Q_pericent_R	5'TCTCTGTCGCTGGTGTTCC	492 bp	60 deg.C	PCR site ChrX:63899184 located on Chr X q arm
JT_ChrX_P_DMD_F	5'TGCAAAGGATGGAAACACAG	471 bp	60 deg.C	PCR site ChrX:31120667 located on Chr X mid p arm
JT_ChrX_P_DMD_R	5'ACATTCAGCTTCCTGCTGCT	471 bp	60 deg.C	PCR site ChrX:31120667 located on Chr X mid p arm
Chr17 off-target AR F	5’TTCGTGTCAGTGCAGAGAGC	383bp	56 deg.C	secondary target site at chr17:38487370
Chr17 off-target AR R	5’GCCTGGCCTTCAAGTAACAA	383bp	56 deg.C	secondary target site at chr17:38487370
Chr16 off-1 AR F	5’ccgctggttgagttgttttt	389bp		secondary target site at chr16:31991695
Chr16 off-1 AR R	5’gcggatgtggagagacagac	389bp		secondary target site at chr16:31991695
Chr16 off-2 AR F	5’ccgctggttgagttgttttt	400bp	55 deg.C	secondary target site at chr16:32935225
Chr16 off-2 AR R	5’ccaatgctgttgggtatgtg	400bp	55 deg.C	secondary target site at chr16:32935225
chrXpF	5'TTCTAACTCCCCCAGGCATT		56 deg.C
chrXpR	5'GTGTTCGAAATAGGCCAGGA		56 deg.C	16bp from Cas9 cut site pointing centromeric
chrXqzeroF	5'ACATTTCCAACTGAGGTACCCA
chrXqF	5'CGCATTTCCCACTGTCTTTG	248bp	56 deg.C	230bp from Cas9 cut site pointing telomeric
chrXqR	5'GGACCCACAGAGTCAGACCA	248bp	56 deg.C
chrXq2kbF	5'TGAAACAAAGCGAGAAGACAAG		56 deg.C	1.66kb from Cas9 cut site
chrXq2kbR	5'TGAATTTGAATTTTGGCCTGT		56 deg.C
chrXdmdF	5'TGCAAAGGATGGAAACACAG		56 deg.C	55bp from Cas9 cut site pointing centromeric
chrXdmdR	5'TGCCCTCTTCTCACAGTCAA		56 deg.C
chrXdmd2kbF	5'CCACCAAAGGGAACTGCTTA		56 deg.C	2kb from Cas9 cut site pointing centromeric
chrXdmd2kbR	5'TCTTCCAGAGGGTCTTTCTTT		56 deg.C
sx-ChrXq-5kb-F	TCAGATCTCCAGCTGTGTGC		54 deg.C	5kb telomeric of Cas9 cut site, mapping of attrition for D3-3
sx-ChrXq-5kb-R	AATACTGCGCTTTTCCGATG		54 deg.C
chQF-far	GGGACAGAACACCTGGAAG		57 deg.C	1kb telomeric of Cas9 cut site, mapping of attrition for D3-3
chQR-far	TAGTAGGGGCCGACAGACAC		57 deg.C
SXdmd-10kbF	GGCTAGAGAGGTGCCATTGA		57 deg.C	10kb telomeric of Cas9 cut site, mapping of attrition in I1-2
SXdmd-10kbR	TCCTGCCCAACTCAAAACCA		57 deg.C
SXrs17329805F	GGAAATCCCATCGCAGCTCT		57 deg.C	2.9kb telomeric of Cas9 cut site, mapping of attrition in I1-2
SXrs17329805R	ATAAGTCCACCAGGTGCAGC		57 deg.C
SXrs8083178F	TCCTCAACAAACCACCACCC		57 deg.C	20kb telomeric of Cas9 cut site, mapping of attrition in I1-2
SXrs8083178R	TGCATACCTGAAGCTGGCAT		57 deg.C
DEChr16newF	ACTTTTGCTAGGTGCGAATGC	203bp	60 deg.C	target site chr16:74276474
DEChr16newR	GGTCTTGAACTCCTGGGCTC	203bp	60 deg.C	target site chr16:74276474
DEofftarget1F	GGAAAGGCCATGTGGTGAGA	294bp	62 deg. C.	Off target site chr10:-70958677
DEofftarget1R	CGTGCAGCAGTATAGTGAGCT	294bp	62 deg. C.	Off target site chr10:-70958677
XLchr18OT2F	AGGGAGCTGAATCTTAGGTGA	327bp	60 deg.C	Off target site chr18:71471119
XLchr18OT2R	AGAAAAGTAACAGCATAACCATTTGA	327bp	60 deg.C	Off target site chr18:71471119
QZ_EYS_F	GCCCTGGAGTTGTTTGTATGA	233bp	60 deg.C
QZ_EYS_R	TGAATTTTCTGGTGCTTTGTTG		60 deg.C
